# Supplementary material for: 22q11.2 Deletion Syndrome: Influence of Parental Origin on Clinical Heterogeneity
Source: Genes (Basel). 2024 Apr 21;15(4):518. doi: 10.3390/genes15040518 (PMC11050591; doi:10.3390/genes15040518)
Supplement: Supplementary file 1 [file genes-15-00518-s001.zip]

Archive with 1 entries (1 files):
- genes-2953481-supplementary.pdf
